# Supplementary material for: Biofunctionalized dissolvable hydrogel microbeads enable efficient characterization of native protein complexes
Source: Nat Commun. 2024 Oct 5;15:8633. doi: 10.1038/s41467-024-52948-5 (PMC11452662; doi:10.1038/s41467-024-52948-5)
Supplement: Supplementary file 4 — Supplementary Data 1 [file 41467_2024_52948_MOESM4_ESM.zip]

Archive with 44 entries (29 files):
- Supplementary Data/
- Supplementary Data/Figure 2/
- Supplementary Data/Figure 2/Figure 2g/
- Supplementary Data/Figure 2/Figure 2g/Figure2g_EGFP_capture.raw
- Supplementary Data/Figure 2/Figure 2g/Figure2g_EGFP_capture_MS2.raw
- Supplementary Data/Figure 2/Figure 2g/Figure2g_mEGFP_capture.raw
- Supplementary Data/Figure 2/Figure 2g/Figure2g_mEGFP_capture_MS2.raw
- Supplementary Data/Figure 2/Figure 2h/
- Supplementary Data/Figure 2/Figure 2h/Figure2h_GFP-sdAb.raw
- Supplementary Data/Figure 2/Figure 2h/Figure2h_GFP-sdAb_MS2.raw
- Supplementary Data/Figure 3/
- Supplementary Data/Figure 3/3b/
- Supplementary Data/Figure 3/3b/avidincapture_SF100-qb.raw
- Supplementary Data/Figure 3/3b/avidincapture_SF35-qb.raw
- Supplementary Data/Figure 3/3b/avidincapture_SF5-qb.raw
- Supplementary Data/Figure 3/3b/avidincapture_SF50-qb.raw
- Supplementary Data/Figure 3/3b/Avidin_pure_res50k_SF100-qb.raw
- Supplementary Data/Figure 3/3b/Avidin_pure_res50k_SF35-qb.raw
- Supplementary Data/Figure 3/3b/Avidin_pure_res50k_SF5-qb.raw
- Supplementary Data/Figure 3/3b/Avidin_pure_res50k_SF50-qb.raw
- Supplementary Data/Figure 3/3c/
- Supplementary Data/Figure 3/3c/rAvidin_capture_MS.raw
- Supplementary Data/Figure 3/3c/rAvidin_pure_MS.raw
- Supplementary Data/Figure 4/
- Supplementary Data/Figure 4/Figure 4b/
- Supplementary Data/Figure 4/Figure 4b/.DS_Store
- Supplementary Data/Figure 4/Figure 4b/Figure4b_HP_capture_nativeMS_P1.raw
- Supplementary Data/Figure 4/Figure 4b/Figure4b_HP_capture_nativeMS_P2.raw
- Supplementary Data/Figure 4/Figure 4b/Figure4b_HP_capture_nativeMS_P3.raw
- Supplementary Data/Figure 4/Figure 4b/Figure4b_HP_capture_nativeMS_P4.raw
- Supplementary Data/Figure 4/Figure 4c/
- Supplementary Data/Figure 4/Figure 4c/Figure4c_HP_capture_TEAA_P1.raw
- Supplementary Data/Figure 4/Figure 4d/
- Supplementary Data/Figure 4/Figure 4d/Figure4d_Hemoglobin_bait.raw
- Supplementary Data/Figure 4/Figure 4d/Figure4d_Hemoglobin_plasma.raw
- Supplementary Data/Figure 4/Figure 4e/
- Supplementary Data/Figure 4/Figure 4e/Figure4e_HP_captureP1_MS1_MS2-1.raw
- Supplementary Data/Figure 4/Figure 4e/Figure4e_HP_captureP1_MS1_MS2-2.raw
- Supplementary Data/Figure 4/Figure 4e/Figure4e_HP_captureP1_MS1_MS2-3.raw
- Supplementary Data/Figure 5/
- Supplementary Data/Figure 5/Figure 5d/
- Supplementary Data/Figure 5/Figure 5d/Figure5d_20Scapture_2plasmid.raw
- Supplementary Data/Figure 5/Figure 5e/
- Supplementary Data/Figure 5/Figure 5e/Figure5e_20Scapture_singleplasmid.raw
