# Supplementary material for: Biofunctionalized dissolvable hydrogel microbeads enable efficient characterization of native protein complexes
Source: Nat Commun. 2024 Oct 5;15:8633. doi: 10.1038/s41467-024-52948-5 (PMC11452662; doi:10.1038/s41467-024-52948-5)
Supplement: Supplementary file 6 — Source Data [file 41467_2024_52948_MOESM6_ESM.xlsx]

## Sheet: Figure 2a
Figure 2a
	recovery rate (%)
	sample 1	sample 2	sample 3	sample 4	sample 5	sample 6
SNAP	0.276091	0.541121	0.764826	0.654884	0.739096	0.575243
agarose	0.268666	0.477299	0.409641	0.457426	0.327551	0.287358
magnetic	0.00442347	0.00143797	0.0020869	0.00151768	0.00450885	0.00226061

## Sheet: Figure 2b
Figure 2b
	target/background abundance ratio
	sample 1	sample 2	sample 3
SNAP	41.4566	28.6488	27.966
agarose	8.15226	10.7283	1.32224
magnetic	0.179735	0.73646	0.084439

## Sheet: Figure 2c
Figure 2c

## Sheet: Figure 2d
GFP
	recovery rate
SA-biotin	0.767358	0.843847	0.80248	0.80559	0.932569
sdAb-epitope	0.679808	0.628323	0.656512	0.632732	0.731879
ST-sterp-tag	0.522421	0.503127	0.52994	0.537969	0.608442
amine-non-specific target	0.0102715	0.0101696	0.0102206	0.0102461	0.0117243
TAMRA
	intensity
SA-biotin	6429	6232	6416	6492	6398
sdAb-epitope	8637	8678	8797	9253	8717
ST-sterp-tag	10883	10915	10911	10976	10902
amine-non-specific target	4392	4396	4376	4405	4329

## Sheet: Figure 2e
Figure 2e
		peptide abundances
		peptide 1	peptide 2	peptide 3	peptide 4	peptide 5	peptide 6	peptide 7	peptide 8	peptide 9
SA-biotin	sample 1	193.4	142.5	125.8	108.8	124.7	123.4	146.3	152	51
	sample 2	127.8	146	126.5	81.2	129.9	111.3	140.9	135.8	56.5
	sample 3	126.1	100.5	142.9	88.1	164.4	88.7	146.3	137.2	49
sdAb-epitope	sample 1	81.9	84.9	87.5	59.4	95.1	70.8	88.2	97.6	244.1
	sample 2	72.7	89.8	73.2	318.9	75.1	53.5	76.1	84.9	107.7
	sample 3	98.7	84	82.4	113	73	54.4	70.5	80.1	143.2
ST-sterp-tag	sample 1	79.2	80.6	92.1	79.9	81.6	146.8	82.3	77.6	70.8
	sample 2	49.1	93.3	81.9	24.2	85.9	130.8	75.1	66.2	36.1
	sample 3	71.1	78.5	87.7	26.5	70.4	120.2	74.3	68.6	141.5

## Sheet: Figure 2f
Figure 2f
	target/background abundance ratio
	sample1	sample2	sample3
SA-biotin	16.1456	15.9254	14.2755
sdAb-epitope	10.1079	7.06355	5.93324
ST-sterp-tag	5.91671	8.42191	6.04315

## Sheet: Figure 3d
Figure 3d
rAvidin				egAvidin
pure		capture		pure		capture
Average Mass	Intensity	Average Mass	Intensity	Average Mass	Intensity	Average Mass	Intensity
15513.7	1.52235e+06	15512.4	12168670	15963.8	1.18745e+06	15964.7	1.62531e+06
15383.4	932171	15383.3	4987028	16164.7	296953	14287.1	552669
15404.2	568415	15674.6	2.84044e+06	14544.7	265060	15801.7	419352
15532.6	398140	15545.1	1.71186e+06	17778.9	230676	15706	304987
13750.9	386065	15715.3	1.40811e+06	15706.8	185109	15624.7	141254
15676.6	360070	15585.6	1.02211e+06	15882.1	174011	15543.8	124664
13674.3	263463	15496.5	778463	17867.6	155737	14413.9	116678
13805.4	247225	15468.9	727888	16018.4	116680	14474.9	113166
13591.6	229303	13830.2	588749	18180.2	104706	14542.5	105254
13573.5	195917	14544.5	578769	17916.9	66619.8	14485.8	102313
15547.5	181278	15439.6	558530	17718.7	66617.5	16126.8	95276.7
15671.8	170628	15455.1	465874	17926.8	60396.3	14145.5	70166.1
17436.9	161168	13588	372957	17883	56559.1	15762.5	68316.4
15426.7	158228	14129.1	292523	16024.8	51678.8	15720.7	60095.2
15657.8	145700	13688.7	289350	17975.2	49054.6	15301.3	59903.1
13348.7	136755	15748.1	285351	18456.8	44610	15462.6	59157.5
13956.7	103781	14062.1	280139	15867.2	38846.4	14033	55788
13770.9	102445	14155	264581	18428.8	38673.9	15758.6	54368.3
14286.5	100929	13806.3	239278	17595	37313.7	15502.5	52873.2
15806.6	85759.6	13622	236139	15823.6	35399.9	15341.6	51895.8
15556.7	84118.1	14013.1	233460	17996.1	35041	16164.1	51713
15256.2	77537.9	13801.4	223191	15302.2	34353.9	13895.8	49606.7
15553.2	76678.2	13658.8	214369	15983.1	33974.3	16004.3	47158.8
15363.2	71246.6	13816.7	202971	17527.2	31116.7	15638.7	44794.1
17418.6	70374.4	14226	191325	17505.1	30310.9	14107.4	44079.9
13558.6	67666.7	14234.2	190979	15891.7	28943.3	13948.1	43435.3
15274.6	63719.1	15424.7	189148	16109	28865	15748.2	41328.3
17637.3	56719.2	15253.7	164400	18094.2	28017.4	14278.3	40705.3
13712.5	55938.5	13862.1	163613	17808.8	27094.9	14302.9	39545.4
14565.3	55434.1	14326.8	162960	15741.9	26792.5	15710.1	39037.6
15916.9	53048.4	14073.9	159058	15746.5	26465.5	15527.6	38768.8
13689.6	52695.8	13765.6	129027	16254.5	25847.2	14439.7	36189.4
				15528.8	25057.9	16206.6	34341
				15486.8	24489.4	14318.6	31925.2
				17986.5	24024	14368.1	31859.8
				17440.5	23775.4	15787.7	31399.3
				17685.5	23597.5	15730.5	31068.4
				17904.2	23405	15990.3	29938.7
				15997.5	22262	14225.8	29605.1
				18070.1	21990.4	15587.5	26957.6
				18294.1	20939.9	15385.9	25263.6
				18287.2	19108.1	15515.8	25254
				16184.4	18817.5	14178.9	25148.3
				17909.3	18327.1	14264	24857.5
				15341.5	17478	12916.6	24043.5
				17537	16876.5	17780.4	23813.9
				17469.5	16583.8	14003.5	23148
				14558.8	16417	13855.2	23079.1
				17546.1	16216.9	13003.9	22767.3
				15670.5	15439.6	15934.5	22497.4
				16144.6	15439.3	14501.6	21838
				17637.7	14369.7	15473	21325.8
				15677.5	13612	15547.7	21014
				16188.3	12927	15486.1	20948.2
				15322	12905.3	15674.7	18838.2
				14437.9	12811.1	13107.4	18223.4
				14342.2	12607.7	12956.8	18208.8
				18226.3	12567.6	12784.4	17152.6
				15988.1	12458.9	12661.8	16854.1
				14412.5	11559	16026.6	16816.2
				18385.3	11095.2	14174	14569.5
				14470.1	10649	12645.7	13930.7
				18324	10377.9	15436.2	13737.2
				15647.1	10125.8	12803.4	12741.9
				16196.4	10020.7	15845	12590.9
				17814.8	9440.56	13922.7	12522.6
				18340	9399.81	14470.6	11915
				14432.9	9294.11	12893.4	11616.4
				18348.9	9233.22	12862.9	10752
				17669.8	8485.88	15743.3	10562.7
				18511.8	8323.93	14168.2	9238.9
				14284.5	8199.35	12749	9045.44
				14445.8	8147.87	12584.2	8593.23
				17899.1	8130.84	14073.5	8266.84
				15871.8	8027.55	15815.5	8145.77
				17629.4	7820.94	13986.8	7456.42
				15656.2	7199.03	15510.9	7384.04
				18671.5	7113.59	14164.2	7121.47
				14415.8	7097.49	15910	7030.02
				15460.2	7032.43	15647.3	6847.26
				16095.3	7027.82	14244.7	6385.1
				18375.7	6929.75	12819.1	4880.79
				14327.3	6701.89	15609.6	4794.11
				17657	6662.81	11706	4017.78
				15903.1	6125.71	15853.9	3505.17
				18162.6	6092.81	12845	3327.65

## Sheet: Figure 3e
Figure 3e
rAvidin MS2
pure		capture
Average Mass	Sum Intensity	Average Mass	Sum Intensity
2432.94	1950	2432.94	2310
2317.82	1740	2317.83	1960
2718.25	1200	2718.26	1180
4946.78	734	2177.47	934
2609.95	564	4946.79	882
2415.93	559	2177.75	859
2161.44	558	2177.61	833
2600.94	529	2177.9	797
2635.98	519	2178.18	781
2454.8	516	2177.33	774
2300.79	511	2177.04	686
2606.94	509	1493.64	676
2551.9	506	4929.77	628
2303.79	504	2415.91	615
2630.98	502	2701.23	530
2551.09	485	2274.77	504
2415.77	484	2300.8	497
2409.76	480	1461.65	453
2606.17	478	1427.65	428
2430.78	474	2067.34	419
4929.75	473	2092.37	398
2161.3	464	2303.8	388
2579.93	459	2056.33	379
2394.74	457	2055.61	370
2381.73	456	2055.75	368
2441.79	454	2438.79	368
2415.9	454	2049.32	359
2520.87	454	2055.47	357
1493.64	451	2522.87	346
2435.78	449	2156.44	342
2156.44	448	2389.88	337
2586.93	446	2600.95	333
2161.87	440	2053.33	330
2544.89	428	2579.93	326
2148.43	422	2055.9	324
2701.22	420	2049.61	316
2532.88	415	2153.44	315
2509.86	415	2426.78	315
2591.94	413	2064.34	309
2641.98	410	2408.76	308
2503.85	400	2535.88	308
2471.81	399	2141.43	307
2609.36	397	2056.04	304
2404.74	396	2056.18	301
2161.73	395	2064.77	300
2475.82	388	2150.72	296
2358.7	374	2390.74	296
2618.96	373	2542.9	294
2467.81	368	2548.9	279
2157.58	357	2049.89	278
2427.77	355	1459.64	277
2626.98	354	2053.04	275
2348.68	353	2067.06	273
2458.8	351	2438.98	271
2517.86	349	2066.48	271
2155.87	349	2150.43	271
2609.74	347	2063.62	269
2071.34	345	2334.68	267
2462.8	344	2052.75	265
2378.73	342	2499.85	264
2391.74	341	2471.83	264
2141.42	341	2458.81	263
2274.77	341	2141.85	263
2336.67	336	2419.78	263
2390.91	336	2358.72	258
1461.65	336	2675.21	257
2551.7	332	2423.77	256
3220.73	329	2067.19	255
2416.12	325	2399.75	255
2381.91	325	2049.75	254
1427.65	323	2153.16	254
2362.7	322	2063.9	253
2597.95	322	2064.19	251
2499.85	320	2339.68	250
2495.84	320	2592.94	250
2341.68	319	2424.96	249
2451.79	318	2403.75	249
2603.73	318	2138.42	249
2153.43	317	2515.87	249
2568.92	310	4903.75	248
2056.32	309	2579.72	247
2524.87	308	2529.88	247
2408.94	308	2066.91	247
2375.72	305	2493.85	245
2783.12	304	2156.73	245
2401.75	302	2153.58	245
2154.14	301	2390.91	242
2552.29	299	2052.47	239
2325.65	296	2050.18	239
2481.83	295	2479.83	238
2088.36	294	4911.74	237
2157.29	294	2628.99	235
2537.88	291	2344.68	234
2681.03	291	2354.7	234
2329.66	290	2586.95	234
2609.55	289	2138.12	232
2533.08	285	2532.89	230
2491.83	284	2141.71	230
2564.92	284	2448.98	230
2372.7	283	2506.86	229
2603.16	282	2067.63	227
2377.08	282	2600.75	226
2427.95	281	2050.04	224
2148.85	281	2590.15	222
2400.93	280	2395.74	222
2487.83	278	2326.66	220
2632.19	278	2142.14	220
2377.9	278	2573.94	219
2673.04	274	2139.56	219
2153.58	271	2349.69	217
2053.32	268	2368.71	216
2291.6	265	2600.16	215
2514.84	265	2400.94	212
2318.64	264	2064.05	212
2157.01	263	2132.41	211
2065.33	262	2513.98	211
2599.73	259	2362.71	210
2155.72	258	2444.8	210
2372.88	256	2412.77	210
2296.61	256	2285.78	208
1675.03	255	2188.69	208
2436.14	255	4885.72	205
2528.87	255	2317.65	204
2458.99	254	2597.95	204
2446.8	251	2142.28	204
2054.17	248	2128.41	201
2366.7	246	2455.8	201
2630.76	245	2619.98	200
2545.09	245	2407.95	200
2355.69	244	2053.18	199
2381.57	243	2418.95	199
2055.75	243	2467.82	198
2218.51	243	2424.14	197
2153	243	2052.9	196
2561.91	242	3220.75	195
2472.01	241	2475.83	194
2454.98	241	2049.47	192
2154.29	239	2395.94	191
2404.93	239	2293.62	191
2148.57	238	2580.34	191
2610.16	238	2382.73	190
2172.46	238	2523.08	183
2037.3	237	2052.61	182
2352.69	236	2539.89	180
2064.76	236	2563.93	180
2692.03	235	2378.73	179
2149.14	233	2137.7	177
2556.9	232	2490.84	176
2284.6	232	2031.3	175
2419.78	231	2431.79	175
2648.02	229	3203.72	175
2382.07	228	2439.15	175
2450.98	227	2589.94	174
2279.59	227	1675.03	173
2664.02	227	2535.09	171
2101.38	226	2569.93	171
2774.09	226	2117.4	171
2436.97	225	2415.93	170
2642.45	224	2587.15	169
2551.49	223	2081.21	169
2416.6	223	2139.27	168
2310.63	223	2080.07	168
2345.68	219	2121.4	168
2111.38	219	2599.56	167
2575.92	219	2108.38	166
2275.58	218	2462.81	166
2447.98	215	2450.8	164
2389.88	214	2553.9	162
2269.58	211	2579.53	159
2188.69	211	2142	159
2504.04	209	2447.8	159
2369.71	209	2405.11	159
2518.06	209	2142.57	157
2435.61	208	2138.84	157
2314.63	208	2598.35	157
2521.06	208	2026.29	157
2619.38	207	2135.42	155
2623.96	206	2135.98	155
2517.24	206	2331.49	154
2333.66	205	2336.49	153
5417.98	204	2454.99	151
2774.6	204	2434.79	149
1993.25	203	2249.57	148
2631.39	203	2272.59	148
2305.62	202	2544.09	147
2469.18	202	2484.84	146
2082.36	201	2429.96	146
2065.62	201	1388.66	145
2468.01	198	2574.33	145
2580.71	197	2487.84	145
2544.28	196	2568.71	145
2969.35	195	2540.69	143
2428.13	195	2244.57	142
2782.6	195	2461	141
2106.39	194	1786.08	141
2675.2	193	2432.14	141
2331.47	192	2282.6	141
2300.62	192	2512.87	140
2261.57	192	2321.65	140
2483.02	192	2132.69	140
3203.72	192	2404.94	139
2286.77	192	2132.84	138
2044.31	191	2262.57	137
2654.02	190	2387.74	137
2658.01	190	2572.72	136
2256.56	189	2445.99	136
2451.6	188	2468.01	136
2805.18	187	2572.12	135
2475.2	187	2624.98	135
1977.23	187	2331.67	134
4903.72	187	2490.02	132
2397.93	185	2581.13	132
2430.59	185	2371.85	132
2322.65	184	2968.33	131
2455.15	184	2308.65	131
2065.19	183	2150.87	131
2491.03	183	2239.57	129
2499.03	183	2510.05	129
2810.2	183	2485.03	129
2435.3	183	2503.85	127
1388.66	182	2129.85	127
2934.35	181	2279.61	127
2409.1	180	2393.74	126
2236.54	180	2383.92	126
2380.41	179	2428.14	126
2490.63	179	4773.59	126
3133.67	179	2592.35	125
2462.99	179	2592.73	125
2244.56	178	2568.14	125
2956.33	178	2531.08	125
2623.18	177	2490.64	124
2076.35	177	2589.74	124
1986.24	176	2391.54	124
2821.19	176	2816.33	124
2148.72	176	2409.11	124
2670.01	175	2648.01	122
2398.1	175	2502.04	121
2149.28	175	2545.9	121
2724.07	174	2287.6	120
2715.07	174	2540.1	120
2737.09	173	2259.75	120
1459.64	173	2269.59	120
2065.48	173	2458.16	120
2458.61	171	2022.28	119
2248.56	171	2395.09	119
2952.36	170	2989.42	119
2020.28	170	2629.07	119
2484.82	170	2438.62	119
2382.24	169	2327.99	119
2564.12	168	2012.27	119
2094.37	168	2630.19	119
2034.29	168	2398.11	118
2000.25	167	1559.17	117
2475.63	167	2402.12	117
2628.18	167	2477.03	117
2344.49	167	2450.16	117
2029.29	167	2345.01	116
2699.04	166	1330.58	115
2991.37	166	2531.01	115
2320.46	165	2727.09	115
2873.29	165	2481.03	115
2977.38	165	2398.88	114
2101.81	164	2628.76	114
2230.53	163	2348.51	114
2997.39	163	2403.57	113
2288.61	163	2228.64	113
2624.39	162	2532.28	113
2377.23	162	2472.02	112
2599.54	162	2633.98	112
2533.27	161	2532.67	112
2405.1	161	1792.09	112
2494.23	161	2254.57	112
2390.55	159	2000.26	111
2377.54	159	2465.01	111
2981.37	159	2408.59	111
2479.02	159	2106.68	110
2928.32	158	2132.56	110
2519.67	158	2282.78	109
2897.28	158	2471.63	109
2088.51	157	2221.54	109
2882.28	157	2589.54	108
2366.51	157	2138.99	108
4773.55	157	1967.24	107
2903.29	157	2579.14	107
2888.31	156	2683.2	107
2065.05	156	2233.54	107
2631.57	155	2007.26	106
2857.21	155	2562.7	106
2349.5	155	1977.23	106
2486.2	154	2468.2	106
2826.19	154	2412.95	105
2843.21	154	2336.99	105
2973.36	153	2296.62	104
2591.15	153	2644.01	104
2603.55	152	2748.1	104
2060.33	152	2667.99	103
2476.02	152	1553.49	103
2026.28	152	2236.56	103
2642.21	152	2681.04	103
2532.69	151	2416.77	103
2704.04	151	2833.35	102
2541.89	150	2432.6	102
4911.71	150	2568.33	102
2549.9	150	2399.55	102
2316.44	149	2272.41	101
2514.04	149	2228.54	101
2451.16	148	2783.11	101
2585.34	148	2445.16	101
2619.18	147	1545.81	100
2915.29	147	5374.23	100
2394.55	146	1952.22	100
2347.87	146	2743.11	99.9
2107.81	146	1204.7	98.7
2251.56	145	2623.19	98.5
2360.03	144	2509.86	97.6
2507.23	143	2564.13	97.4
2497.65	143	2387.09	97.2
2868.27	143	2318.46	97
2338.49	142	2477.2	96.6
2241.56	142	2514.26	96.1
2431.13	141	2523.26	95.9
1948.21	141	2951.36	95.6
2513.96	140	2455.59	95.6
2717.51	140	2325.85	95.2
2861.26	139	2258.57	95.1
2816.32	139	2974.36	95
2017.28	138	2692.03	94.8
4790.62	138	2439.32	94.6
2723.55	137	4790.62	94.1
2480.18	137	2766.13	92.6
2668.78	137	2345.49	92.5
2627.76	137	2335.18	92.5
1983.25	136	2278.4	92.3
2626.57	136	2571.51	92
2647.41	136	5549.07	91.8
2629.39	136	2030.14	91.4
2360.87	135	1964.23	90.6
1960.22	135	2266.58	90.1
2430.29	134	4362.21	89.6
2747.55	133	1330.08	89.2
2331.99	133	4800.66	89
2669.49	133	2334	89
2398.57	132	5356.22	88.4
1944.2	132	2342.49	88.1
2233.53	131	2448.62	87.8
2008.26	131	2710.06	86.8
2394.09	131	2394.56	86.7
2272.59	130	2464.62	85.9
2907.27	130	3133.66	85.7
2516.66	129	2107.23	85
2035.57	128	2329.18	84.8
2354.86	128	2620.39	84.6
1629.25	128	2106.81	83.9
2591.72	127	2515.67	83.7
2440.97	126	2706.05	83.6
2591.35	126	2417.12	83.5
2272.4	126	2339.85	83.5
4706.97	124	2132.98	83.3
2568.13	123	2391.1	82.9
2780.13	123	1553.15	82.8
2741.13	123	2510.23	82.6
2282.09	123	2918.3	82.4
2260.74	122	2387.92	82.1
2517.46	122	2111.39	81.4
2148.99	122	2365.52	81
2488.03	122	2758.11	80.8
2833.34	122	2015.27	80.4
4362.21	121	4344.17	80.1
2619.75	120	2674.03	79.7
1575.9	120	1291.59	79.4
2853.24	120	2511.66	79.1
2035.72	120	4812.47	78.5
2582.93	119	2433.31	78.2
2511.06	118	2244.35	78.1
2463.61	118	2657.05	77.6
2681.27	117	773.95	77.5
2358.5	117	2657.18	77.4
5575.23	117	2487.22	77.2
2514.26	116	4667.67	77.2
2402.11	116	2326.47	76.9
1970.2	116	2716.07	76.7
2990.66	116	2256.73	76.6
2988.36	115	2993.38	76.5
1559.5	115	1579.84	76.3
1957.22	115	2109.54	76.2
2496.02	114	1549.79	75.9
2664.46	114	1913.18	75.6
2533.47	113	2681.53	75.5
5884.66	113	2487.66	75.1
2461.18	112	3115.62	75
2036.15	112	1559.51	74.1
2303.44	111	2358.5	74
2750.1	111	2936.31	73.8
2278.4	111	2827.22	73.4
2695.49	110	2484.22	73.1
5418.54	110	2042.31	73.1
2673.24	110	2482.64	72.9
2839.2	109	1936.22	72.7
2338.85	109	2351.87	72.4
2832.2	108	2110.67	72
1553.48	108	2930.33	72
2838.7	108	1948.21	71.8
2264.57	107	5368.93	71.7
2586.14	107	2720.07	71.4
2309.44	106	2276.59	71
1930.2	106	1916.18	70.3
2742.55	106	2108.95	70.2
2028.44	106	6919.84	69.8
2521.26	106	2347.86	69.2
2374.21	105	6911.79	68.9
2837.2	105	5399.94	68.8
2102.66	104	5918.74	68.4
2509.66	104	2605.09	68.4
2585.72	103	2593.15	68.4
2282.41	103	6919.3	67.8
2436.47	103	1553.83	67.5
2110.67	103	2849.27	67.5
4606.2	102	2471.19	67.2
2622.75	102	2500.67	67.1
2975.82	102	2619.76	66.5
2605.1	101	1973.23	66.5
2930.41	101	2898.28	65.9
2344.33	101	1928.19	65.7
2735.55	101	2930.43	65.6
2323.29	101	2522.68	64.9
2963.37	99.9	2794.17	64.6
2958.85	99.5	1944.2	64.4
2333.18	99.2	2947.46	64.3
2158.86	99.1	2777.62	64.1
2745.09	98.6	1940.22	64
1546.8	98.5	2294.43	63.8
1623.23	98.5	2239.07	63.8
2336.01	98.3	2461.6	63.6
2680.75	97.8	1585.86	63.3
2346	97.4	6902.78	63.2
2343.86	97.4	2566.92	63.1
2106.64	96.4	2823.18	62.8
3046.58	96.4	2784.62	62.6
5574.73	95.8	1679.94	61.7
2678.02	95.7	2654.03	61.7
2544.48	95.6	2345.19	61.5
2953.83	95	2905.33	61.5
1329.59	94.9	2330.83	61.3
5600.3	94.8	2397.57	61.3
2990.13	94.8	2438.47	61.1
5374.19	94.5	2029.72	60.6
2260.37	94.5	2519.87	60.5
2525.07	94.4	1931.2	60.4
2629.05	94.3	9912.27	60.3
2320.99	94.2	2984.41	60.2
4653.92	94.1	2479.63	59.9
2335.48	94.1	2835.21	59.8
1935.2	93.8	1879.75	59.7
1996.27	93.7	1859.13	59.4
2648.22	93.5	2490.22	59.2
2480.65	93.2	2571.09	58.8
2865.25	93	3073.59	57.6
2661.01	92.8	2255.37	57.4
2642.73	92.2	1650.92	57.3
2303.27	91.7	1821.08	57.1
5511.1	91.4	2329.33	57
2621.58	91	2283.09	56.8
2246.35	90.6	2993.68	56.8
4749.72	90.3	2893.28	56.7
2334.84	90.1	2251.37	56.5
2651.44	89.8	3046.57	56.4
2393.92	89.7	5339.25	56.1
2674.49	88.9	2033.3	55.6
1851.1	88.8	2940.34	55.6
2337.19	87.6	2281.27	55
2893.28	87.4	2455.17	54.6
2111.81	87.3	2494.2	54.4
2670.24	87.2	2747.62	54.1
5531.1	87.2	1922.16	53.8
1911.16	87.1	2719.53	53.8
2303.95	87	2408.43	53.5
5526.17	86.9	2464.2	53.4
2848.51	86.2	2433.46	53.2
1907.17	85.8	2972.62	53.2
4755.58	85.8	2012.7	53
2355.5	85.4	2323.65	52.6
2988.87	85	2475.63	52
2030.13	84.8	2287.94	51.9
2813.19	84.5	2787.17	51.9
1881.14	84.3	1221.46	51.9
2996.87	84	2293.95	51.6
2633.77	83.7	1879.36	51.4
3029.53	83.6	2393.93	51.3
5582.2	83.5	1752.01	51.2
2667.01	83.3	1786.74	51.1
2661.23	82.6	2264.4	50.9
3178.71	82.5	1934.41	50.8
5967.81	82.1	9930.36	50.4
2996.12	81.8	1632.24	50.3
2947.34	81.5	2253.05	50.1
2266.39	81.4	4564.82	49.8
2241.36	81	2448.16	49.8
2452.43	80.6	1802.06	49.6
2348.15	79.4	2962.36	49.4
1661.93	79.3	2243.85	49.1
2324.83	79.2	5331.21	48.6
1899.13	79.1	1456.18	48.5
1559.84	79.1	2661.68	48.4
1615.88	78.6	9945.42	48.3
6945.8	78.1	2240.36	48.2
2021.7	78	2112.1	48
2878.74	77	5599.18	47.8
2342	76.9	6899.28	47.7
2967.37	76.7	1386.63	47.6
1884.14	76.6	2326.16	47.6
1553.83	75.9	2260.07	47.2
1918.17	75.4	5754.54	47
3115.63	75.1	2268.73	46.9
2968.83	75.1	1320.56	46.7
2313.45	74.9	4895.7	46.6
2777.1	74.8	1864.94	46.4
1870.13	74.6	2529.08	46.2
2947.46	74.6	2224.53	45.9
1537.79	74.4	2933.82	45.6
2866.74	74.3	9413.76	45.6
7300.3	74.3	2946.36	45.5
2991.88	74.1	2495.65	45.4
2982.13	73.6	4867.7	45.3
2689.5	73.5	2784.37	45.2
2281.6	73.2	4673.65	45.1
2568.52	72.7	2648.23	45
2360.19	72.3	1589.86	44.9
2877.27	72	2866.25	44.7
5373.98	72	4619.49	44.6
1855.1	71.8	1344.09	44.4
1537.27	71.6	1545.28	44.4
1957.03	71.5	2251.73	44.4
4884.66	71.2	1177.92	44.2
1605.55	71	1554.05	44
2857.74	71	1935.01	43.7
2590.14	70.8	1863.33	43.6
4679.3	70.6	9896.19	43.6
1657.99	70.4	5510.13	43.6
2491.23	70.3	1588.34	43.5
1114.82	69.6	2654.44	43.3
4506.13	69.4	1592.86	43.2
1988.66	69.1	9430.71	43
2283.77	68.4	2742.57	42.8
1914.17	68.2	2966.36	42.8
2106.53	68.2	2827.94	42.4
2341.48	68	4839.15	42.3
5494.62	67.7	4755.57	42.2
2655.46	67.5	2949.36	41.9
2276.08	67.4	1934.82	41.9
4618.58	67.1	4674.33	41.9
2279.07	67.1	2647.45	41.8
2110.53	66.6	1552.82	41.8
1981.06	66.4	9464.82	41.8
2331.84	66.2	2994.14	41.7
5462.08	65.9	4492.16	41.6
4532.18	65.6	4569.86	41.4
2030.72	65.5	2651.27	41.2
1984.06	64.5	1855.11	41
2022.27	64.3	1976.46	40.8
2761.11	64.3	2965.88	40.3
1344.59	64.2	2651.46	40.1
2514.45	64.2	5319.9	40
2673.77	64.2	5820.63	39.6
4646.91	64	2267.75	39.6
5356.18	64	5761.52	39.6
1862.12	63.8	2260.4	39.4
1896.16	63.7	1396.57	39.2
2513.67	63.6	1588.86	39.1
2026.71	63.3	5313.16	38.6
3341.85	63.1	1076.83	38.5
2235.35	62.8	2740.57	38.4
2171.65	62.6	2973.88	38.4
2300.43	62.6	1671.94	37.5
5518.13	62.5	2820.18	37
4344.15	62.4	2221.36	37
2788.15	62.3	4571.22	36.7
2972.85	62.2	1684.2	36.5
2657.23	62.2	2495.94	35.9
2733.33	62.1	2830.66	35.8
1579.83	61.8	2144.62	35.7
2950.87	61.4	2957.34	35.5
2684.2	61.2	4695.33	35.4
7015.93	60.8	1834.1	35.1
2665.77	60.7	2707.29	35
2798.3	60.4	2719.82	34.9
1582.18	60.4	1875.35	34.9
5516.08	60.3	1701.96	34.7
1963.22	60.2	660.78	34.6
2873.73	60.2	1857.13	34.5
2667.25	59.8	2430.45	34.5
2572.11	59.4	1925.16	34.4
2331.31	59.4	1865.33	34.1
2020.1	59.4	5806.59	34
5366.95	59.3	1588.52	33.9
2326.16	59.3	2242.72	33.8
1396.58	59.1	1948.4	33.7
4655.29	59.1	4567.53	33.7
1114.32	59	1457.18	33.6
2658.48	58.5	2732.53	33.6
4817.68	58.5	1833.09	33.6
2901.52	57.8	5369.46	33.5
2270.07	57.8	6822.73	33.4
4730.7	57.7	1580.33	33
4958.53	57.5	2244.05	32.6
2000.07	57.2	1715.96	32.6
4749.06	56.8	6780.67	32.4
1331.09	56.1	1984.88	32.4
4484.11	56	1806.25	32.2
2081.78	55.5	1456.67	32.1
1868.34	55.4	2655.8	32.1
5274.32	55.3	2253.9	32.1
2257.73	54.9	2462.19	31.9
4498.76	54.9	2318.14	31.9
2029.58	54.8	1172.42	31.9
2021.43	54.5	1774.41	31.8
2025.13	54.4	1301.54	31.7
4504.73	54	1850.12	31.6
4538.47	53.7	2975.1	31.4
2024.71	53.3	2249.07	31.4
1291.58	53.1	2252.22	31.3
2940.36	52.8	3511.01	31.2
2237.2	52.7	1497.42	30.9
2370.82	51.5	2294.1	30.9
1535.78	51.4	1594.34	30.8
2077.63	50.8	1546.29	30.6
2078.35	50.5	1549.3	30.6
2956.61	50.4	1192.43	30.5
1371.62	50.4	1811.87	30.3
2902.75	50.2	5747.47	30.3
2660.79	50.2	1949.03	30.2
1505.74	50.1	1590.34	30.1
5694.44	50.1	1312.56	29.9
4687.32	50	2554.06	29.7
1945.02	49.3	1828.09	29.7
1981.85	49.3	2822.19	29.7
2360.35	49.3	2794.64	29.3
4618.43	48.3	1372.62	29.3
1759.03	48.2	372.48	29.3
3159.67	48	8266.5	29.2
5634.34	47.9	1346.58	29.1
1958.41	47.8	6829.73	29.1
2977.11	47.4	2277.76	29
2942.09	47.4	1580.85	29
2027.85	47	1217.2	29
4886.71	47	5952.75	28.9
3358.86	46.5	1584.33	28.7
1405.68	46.3	4575.54	28.7
5446.58	46	1929.19	28.6
2504.44	45.9	2810.19	28.6
4798.62	45.9	1543.14	28.4
2880.51	45.5	4632.47	28.4
1200.45	45.1	1307.21	28.3
2984.63	45.1	5538.2	28.2
5482.62	45.1	2257.73	28.1
2956.1	45	4667.93	28
2775.38	44.9	1210.2	28
2970.11	44.8	7040.98	27.9
4475.75	44.7	1734.98	27.8
5771.48	44.6	1850.92	27.7
5799.54	44.5	4586.56	27.7
2969.63	44.5	1630.25	27.7
5511.64	44.5	5537.2	27.6
1473.2	44.3	1556.15	27.6
2654.76	44.2	1077.32	27.6
1330.09	43.9	2915.29	27.6
5474.61	43.1	9449.73	27.5
2024.57	43.1	9344.55	27.3
5705.94	42.8	5544.23	27.2
2943.6	42.6	5523.15	27
4800.67	42.6	2257.06	27
2343.01	42.4	4687.64	26.6
2003.4	41.7	993.19	26.5
4702.68	41.5	4718.7	26.5
2913.38	41.4	1334.08	26.5
2902.02	41.2	2949.61	26.2
1307.55	40.7	1177.42	26.2
2836.45	39.9	4642.43	26.1
1580.51	39.5	5542.73	26.1
2441.9	39.5	5995.86	25.8
5987.31	39.4	1542.48	25.8
1172.91	39.1	4602.45	25.8
2242.21	39	1446.68	25.7
2263.38	38.8	1273.03	25.7
1751.98	38.7	2770.84	25.5
1415.67	38.6	1807.09	25.3
5605.19	38.3	5622.35	25.1
2873.51	38.3	2749.87	25
2625.76	38.3	1519.76	24.9
6969.36	38.1	5616.31	24.7
2932.58	38.1	1853.72	24.5
1322.07	37.9	1410.6	24.4
1595.2	37.5	1741	24.4
5733.05	37.5	5748.02	24.4
1760.5	37.2	4560.81	24.1
2144.62	37.2	5332.89	24
4631.4	37	5338.46	23.9
1728	36.5	9870.3	23.8
1395.57	36.4	2379.85	23.4
1515.76	36.4	5622.88	23.4
5689.4	36.1	4492.78	23.3
5846.59	36.1	1370.61	23.2
5701.43	36	1487.35	23.1
1192.93	36	869.81	23
2897.55	35.9	5985.81	23
4491.33	35.7	9386.71	23
1802.08	35.6	5637.34	22.9
2828.46	35.5	1550.05	22.9
2024.86	35.3	1683.92	22.8
1799.86	35.1	3491.98	22.8
1934	35.1	5714.97	22.3
2021.55	35.1	2740.35	22.2
1767.98	34.9	5045.85	22.2
2563.52	34.8	5687.44	22
4587.19	34.4	3360.86	22
2928.57	34.3	3621.12	22
2345.17	34.2	2900.52	21.8
1328.09	34.1	1551.3	21.7
5329.15	34	4782.68	21.6
3455.01	33.9	1935.82	21.6
6957.82	33.9	1534.13	21.6
5903.15	33.9	1064.09	21.4
1239.47	33.7	1384.62	21.3
9895.23	33.6	1079.31	21.2
1786.07	33.6	1915.31	21.2
4533.48	33.4	1945.02	21.2
5836.6	33.4	968.68	21.1
9835.16	33.3	1193.17	21.1
1278.52	32.8	5800.62	21.1
2652.23	32.8	1607.88	21
5716.97	32.8	1934.71	20.7
1485.71	32.6	3123.13	20.7
9816.09	32.6	4748.56	20.6
2703.51	32.5	9376.7	20.5
1639.26	32.2	1741.25	20.4
1784.04	31.8	2796.64	20.3
2859.52	31.8	866.8	20.1
9962.28	31.6	997.35	20.1
1755.99	31.5	1210.45	20.1
1506.24	31.3	3452.97	20
3586.19	30.7	5693.46	20
2263.74	30.7	3005.53	19.8
4842.66	30.7	1444.18	19.8
4539.78	30.4	5683.37	19.8
4916.75	30	2127.61	19.8
1485.92	29.8	1525.78	19.7
4818.66	29.8	952.21	19.6
1698.93	29.7	4665.29	19.6
1521.25	29.3	5654.85	19.5
5795.57	29.1	5701.01	19.5
1526.12	29.1	1299.54	19.5
5944.23	29	3494.4	19.4
1770	28.9	2648.45	19.3
4509.73	28.6	5772.05	19.3
4461.71	28.5	5696.99	19.2
1520.75	28.4	1353.6	18.9
1682.63	28.3	821.82	18.8
3123.6	28.1	2872.02	18.8
1772.72	27.9	5808.04	18.7
5607.75	27.8	1511.44	18.7
1326.58	27.7	2966.62	18.6
4562.49	27.7	2987.5	18.6
1282.52	27.6	5483.61	18.6
9760.07	27.6	4850.61	18.4
1832.23	27.5	2933.42	18.3
9865.15	27.5	9497.8	18.3
4492.12	27.1	1157.37	18.1
4602.44	27	3802.36	18.1
1472.72	27	3215.77	18.1
1486.72	26.9	5527.23	17.9
5721.46	26.9	9366.57	17.9
1493.74	26.8	1562.4	17.9
1534.27	26.3	1388.43	17.9
3685.22	26.2	2254.75	17.7
3509.01	26.2	2790.27	17.6
6858.67	26.1	1803.07	17.6
1126	26.1	979.69	17.5
3144.64	26	1291.08	17.5
1765.05	25.8	1021.74	17.4
2281.75	25.7	1932.34	17.4
1429.34	25.7	1683.57	17.3
9686.99	25.5	894.67	17.2
821.82	25.5	3722.92	17.2
1561.49	25.4	1045.07	17.2
1492.09	25.4	1720.97	17.2
1281.02	25.3	1723.49	17.1
1234.97	25.2	3634.15	17
1254.25	25.1	3123.66	17
2132.59	24.9	1442.36	17
1947.4	24.8	3436.96	16.9
5503.62	24.7	4263.06	16.9
1280.5	24.5	4132.88	16.9
2903.42	24.5	3457	16.8
5672.39	24.4	3588.1	16.8
1323.56	24.3	5755.03	16.8
2060.49	24.3	5813.15	16.7
5919.23	24.2	945.61	16.6
4746.56	24.1	953.21	16.5
1488.08	23.7	1739.98	16.5
851.28	23.5	897.29	16.4
1755.69	23.2	685.94	16.4
2812.93	23.1	2257.22	16.4
1391.63	22.9	998.72	16.4
1716.96	22.8	3086.6	16.3
1155.89	22.6	985.23	16.3
3131.66	22.5	3377.95	16.2
1163.39	22.4	1691.7	16.1
2755.25	22.4	1205.95	16.1
744.24	22.4	3340.88	16
1731.49	22.3	9334.64	16
5043.83	22.2	5289.17	15.7
3102.6	22.2	1192.68	15.6
9394.66	22.1	1331.08	15.6
2154.62	22	1412.63	15.5
3167.69	21.8	1045.72	15.4
2941.59	21.8	669.77	15.3
5456.57	21.6	2528.04	15.2
5636.34	21.6	1520.11	15.1
759.96	21.4	850.32	15.1
9704.98	21.4	2564.05	14.9
5648.85	21.3	2157.6	14.9
2148.18	21	1395.13	14.8
3334.82	20.9	1563.81	14.7
1279	20.8	1187.64	14.6
1584.19	20.7	3528.04	14.6
3606.13	20.7	1720.61	14.5
3691.23	20.7	2379.34	14.5
5819.6	20.7	1443.17	14.5
3147.65	20.6	9722.08	14.5
1747.49	20.6	3396.94	14.5
1125.67	20.6	1690.6	14.4
1429.02	20.3	1153.18	14.4
1915.3	20.2	878.04	14.3
1272.17	20.2	1499.93	14.2
9379.67	20.2	851.33	14.2
5961.28	20.1	1563.17	14.2
9359.6	20.1	465.86	14.1
1152	20	2579.57	14
1487.82	19.9	4496.78	14
1828.47	19.8	1346.38	14
967.56	19.7	9352.64	13.9
2758.25	19.7	1060.1	13.8
4454.7	19.6	891.12	13.7
2496.95	19.4	4916.76	13.7
534.68	19.3	5536.7	13.7
5315.13	19.3	1056.87	13.7
1372.4	19.3	4326.13	13.7
9366.62	19.3	1527.13	13.6
1172.41	19.3	1626.26	13.6
3683.25	19.2	384.78	13.5
3695.24	19.1	1466.33	13.5
2851.24	18.8	850.45	13.5
1597.37	18.5	1555.28	13.4
1213.93	18.5	792.78	13.3
1682.29	18.5	1037.97	13.3
851.5	18.4	1384.71	13.3
815.99	18.3	1389.55	13.2
2235.86	18.3	3011.52	13.2
9327.63	18.3	1057.08	13.2
3160.38	18.2	1289.54	13.2
4856.63	18.1	3326.83	13.2
2441.39	18	1240.4	13.2
360.39	17.9	1721.99	13.1
1240.47	17.9	1609.47	13.1
3564.49	17.8	1060.96	13
2942.39	17.8	1960.36	13
1233.79	17.8	1173.41	13
4418.21	17.8	769.71	12.9
1308.54	17.7	5467.13	12.9
9445.72	17.7	819.12	12.8
3861.05	17.6	2500.97	12.8
1070.09	17.2	2771.39	12.8
2941.4	17.2	5306.42	12.6
5789.53	17	1287.99	12.6
1617.23	16.9	534.35	12.5
1647.31	16.8	858.15	12.5
1583.84	16.8	2110.54	12.5
1201.94	16.7	420.15	12.5
3485	16.5	799.5	12.4
1756.85	16.4	1844.92	12.3
1078.93	16.3	1495.74	12.3
1679.27	16.2	9437.69	12.2
989.43	16.2	1727.1	12.2
4759.55	16	1885.1	12.2
1299.14	16	1292.47	12.1
2268.75	16	5638.81	12.1
527.49	15.8	5904.17	12.1
1287.54	15.7	2429.39	12
5639.77	15.7	3353.23	12
911.95	15.4	812.59	11.9
5630.31	15.3	3190.11	11.9
3673.23	15.3	3522.45	11.9
5955.26	15.3	5989.82	11.9
9499.79	15.2	1851.34	11.8
3422.91	15.2	9199.57	11.7
844.02	15.1	1407.38	11.7
1484.7	15	1693.96	11.7
4625.43	14.7	532.92	11.7
3154.58	14.7	354.47	11.6
1486.82	14.7	494.86	11.6
2349.29	14.6	954.88	11.6
2513.46	14.5	1476.47	11.5
1082.82	14.5	922.57	11.5
3027.56	14.5	1389.73	11.5
4852.66	14.4	4571.53	11.4
1093.92	14.4	2504.96	11.4
1052.3	14.4	1668.52	11.4
1210.17	14.4	607.23	11.3
4621.57	14.3	1328.4	11.1
1757	14.2	1570.6	11.1
783.82	14.2	360.94	11
1507.4	14.1	5712.51	10.9
2902.1	14.1	1049.75	10.8
500.45	13.9	1067.11	10.6
733.02	13.9	2700.23	10.5
1616.33	13.9	1849.72	10.4
447.66	13.8	1438.17	10.4
900.39	13.8	1728.12	10.4
1580.18	13.8	1321.33	10.3
1542.28	13.7	435.99	10.2
8982.2	13.6	1288.68	10.1
4151.9	13.6	1516.26	10
2247.46	13.5	4755.62	10
1751	13.4	1378.29	9.99
9344.62	13.4	4292.34	9.93
762.86	13.2	8316.54	9.92
4301.11	13.1	1529.37	9.91
2442.92	13.1	1481.33	9.9
2402.52	12.9	1397.54	9.87
3478.98	12.9	1405.14	9.81
500.08	12.7	509.6	9.8
1069.09	12.4	1862.2	9.77
5313.13	12.3	2882.09	9.65
5469.58	12.2	3452.41	9.65
1400.16	12.1	2359.83	9.61
1144.95	12.1	2619.44	9.58
762.81	12.1	9027.24	9.57
2358.84	12.1	2648.11	9.51
5011.82	12.1	3126.64	9.39
8284.47	12.1	1290.22	9.29
1517.33	11.9	968.14	9.21
2848.29	11.9	2427.32	9.17
1617.85	11.9	1685.83	9.16
9232.5	11.9	1406	9.08
2955.41	11.8	1504.51	9.08
2537.5	11.6	1113.97	9.05
9665.03	11.6	1581.94	8.99
836.26	11.5	3522.05	8.98
2259.92	11.4	4343.53	8.93
745.24	11.3	1270.32	8.92
1254.86	11.2	734.2	8.82
1887.17	11.1	2217.25	8.82
2494.95	11.1	1405.6	8.81
2711.2	10.9	1550.31	8.8
1899.56	10.9	2341.81	8.77
3128.95	10.8	1372.71	8.66
1941.03	10.8	1850.62	8.65
3876.54	10.6	992.21	8.54
4856.66	10.6	1561.39	8.41
1080.82	10.6	5801.08	8.4
1873.29	10.5	1009.09	8.37
1050.33	10.4	702.82	8.35
1298.15	10.4	3057.92	8.35
2782.62	10.4	1288.34	8.2
1357.28	10.3	923.41	8.18
4700.55	10.3	1456.78	8.12
376.07	10.2	767.95	8.09
1393.79	10.1	1393.74	8.09
5900.16	10.1	3022.47	8.09
374.47	10.1	2574.65	8.06
4298.88	10	1686.54	7.99
1416.42	10	2359.43	7.91
4959.74	9.93	5457.58	7.87
3280.74	9.9	1619.67	7.79
3543.14	9.88	3386.92	7.77
9306.49	9.83	1440.45	7.74
2270.59	9.82	1154.18	7.73
7229.81	9.77	4959.75	7.72
502.12	9.76	1638.07	7.64
1752.99	9.66	3451.97	7.64
1352.27	9.63	1686.31	7.62
1065.74	9.53	1053.3	7.58
1792.3	9.52	990.51	7.55
2503.95	9.35	3119.64	7.54
1122.35	9.33	2110.43	7.51
1064.74	9.21	4709.82	7.43
1343.61	9.21	3810.99	7.39
2715.21	9.16	1575.89	7.32
1750.83	9.13	5822.61	7.32
1244.23	9.07	4443.03	7.3
999.16	8.98	1497.93	7.2
758.08	8.97	1238.57	7.16
1182.79	8.97	1035.11	7.12
1850.06	8.97	1133.82	7.1
3465.92	8.88	1239.31	7.07
2018.2	8.79	846.46	7.03
2565.52	8.68	1435.43	7.03
1520.13	8.6	773.73	7.02
888.45	8.59	3580.11	6.88
1982.77	8.57	1102.35	6.75
1176.24	8.51	1840.07	6.72
3861.04	8.51	1045.13	6.7
835.25	8.33	1554.9	6.69
1049.29	8.26	1736.64	6.69
1356.74	8.22	1779.32	6.69
1659.84	8.14	3846.58	6.59
1426.49	8.1	1743.24	6.58
1981.5	8.09	1340.24	6.55
2771.18	8.08	1561.31	6.51
791.26	8.02	1023.21	6.47
3668.83	7.92	460.75	6.39
3629.16	7.89	1327.87	6.38
911.59	7.86	3386.16	6.25
1061.29	7.84	1874.41	6.2
1097.33	7.7	1737.63	6.16
753.42	7.68	870.71	6.15
1816.98	7.63	1593.61	6.12
1074.44	7.62	1799.73	6.09
1179.25	7.57	907.96	5.92
1186.19	7.57	5338.42	5.9
803.36	7.43	1428.39	5.89
2767.96	7.38	1754.43	5.88
760.96	7.36	2142.46	5.88
957.44	7.36	533.92	5.87
981.97	7.32	880.21	5.86
1177.99	7.25	1530.22	5.86
1061.14	7.16	1477.73	5.79
750.99	7.11	2142.17	5.75
734.39	7.04	2292.72	5.75
1528.8	7.03	934.42	5.72
982.67	6.92	1413.81	5.7
1295.93	6.92	1300.18	5.67
1327.86	6.89	1501.42	5.67
1980.31	6.87	4671.53	5.63
1546.31	6.77	1428.16	5.61
1089.31	6.75	1233.46	5.58
1980.62	6.72	1775.03	5.5
1414.94	6.69	706.61	5.46
850.23	6.68	980.12	5.44
3097.81	6.65	1689.69	5.44
2237.88	6.64	5498.71	5.4
1245.57	6.63	3836.17	5.29
5777.11	6.58	2440.87	5.23
1241.18	6.56	1689.61	5.18
1580.9	6.53	7449.65	5.14
2253.26	6.53	2769.09	5.08
4948.78	6.53	1410.91	5.06
3520.42	6.5	2801.72	4.98
1131.81	6.48	1170.29	4.97
1706.69	6.42	1918.16	4.97
1032.53	6.38	1897.22	4.95
2182.45	6.38	2248.7	4.8
1710.94	6.29	2443.43	4.69
850.26	6.27	1372.81	4.66
1654.64	6.25	2381.09	4.57
3155.62	6.24	4326.98	4.57
3498.38	6.12	2871.88	4.56
1156.9	5.98	1851.4	4.55
1111.93	5.96	1845.52	4.54
2024.82	5.93	706.58	4.5
4684.51	5.93	1437.29	4.49
1418.08	5.89	1723.99	4.48
1580.46	5.89	2531.46	4.45
2024.43	5.89	951.88	4.42
2423.31	5.88	1473.71	4.42
2683.54	5.88	3065.19	4.42
1007.39	5.87	1716.98	4.39
849.32	5.8	7408.43	4.34
857.23	5.78	3906.87	4.28
1371.71	5.75	1344.03	4.25
3167.33	5.74	1834.9	4.23
905.09	5.73	1751.62	4.22
2286.19	5.66	2768.04	4.19
1389.22	5.64	1535.69	4.18
1731.62	5.59	1347.4	4.16
1838.48	5.57	2249.17	4.11
1343.26	5.55	2770.17	4.11
1818.33	5.53	707.46	4.03
3371.53	5.49	1205.83	4
2860.73	5.43	1233.62	4
1714.91	5.34	1269.92	4
3872.91	5.22	3814.84	3.97
1407.49	5.21	1114.97	3.96
1326.08	5.16	1429.42	3.92
1515.12	5.16	1476.07	3.9
1419.62	5.11	1470.93	3.81
2233.4	5.07	1530.15	3.77
1605.66	5.04	879.84	3.75
1982.49	5	1271.24	3.69
2490.54	4.99	875.82	3.68
1217.67	4.92	1574.62	3.68
5052.19	4.92	2103.51	3.68
1586.94	4.9	1288.22	3.67
1732.76	4.89	1103.66	3.65
1786.12	4.84	1360.38	3.65
1215.93	4.82	1380.87	3.45
1011.41	4.7	1348.52	3.42
1185.73	4.66	1435.31	3.41
1124.37	4.61	3073.57	3.41
6001.24	4.59	4695.85	3.41
1185.71	4.58	1159.42	3.39
1177.51	4.54	2054.89	3.37
1204.03	4.52	2708.07	3.34
1349.07	4.45	1361.37	3.33
1297.15	4.44	2322.19	3.33
1348.51	4.4	1478.03	3.3
1512.81	4.39	2793.32	3.27
849.11	4.35	1622.66	3.23
768.73	4.34	2030.29	3.22
848.74	4.33	3219.78	3.22
1639.13	4.32	7911.35	3.2
1870.88	4.27	1234.72	3.19
7775.55	4.27	4304.82	3.15
3611.84	4.25	1269.48	3.14
2454.15	4.24	4707.84	3.14
1153.88	4.12	2354.45	3.09
1273.91	4.1	2835.94	3.08
1268.99	4.01	3833.9	3.06
2506.2	4.01	1447.16	3.04
2023.83	4	1342.37	3.01
1132.53	3.99	1471.8	3.01
2227.93	3.93	1418.03	2.97
2226.32	3.92	2527.75	2.97
1332.87	3.83	6160.65	2.96
2089.51	3.78	7164.6	2.95
2961.96	3.74	1436.46	2.93
4070.92	3.7	2055.74	2.93
1419.51	3.67	5266.89	2.92
3204.88	3.66	1414.85	2.85
1632.11	3.63	2034.51	2.79
1180.26	3.61	1448.06	2.77
1364.69	3.59	2825.64	2.77
4157	3.59	1476.91	2.75
3094.74	3.58	1112.92	2.73
1597.74	3.55	1526.22	2.73
1324.69	3.52	2055.37	2.73
4290.89	3.46	1180.22	2.72
1673.44	3.37	1186.25	2.71
1378.57	3.36	1102.65	2.67
1360.25	3.32	3496.14	2.65
2250.59	3.25	1413.84	2.64
5993.32	3.24	843.02	2.57
1423.45	3.12	1385.6	2.56
2045.3	3.12	2702.04	2.55
2378.38	3.05	2954.18	2.55
4189.92	3.04	1161.13	2.53
3207.12	2.99	1525.1	2.39
4156.14	2.99	1165.43	2.34
2841.59	2.92	1100.24	2.3
1188.19	2.9	1307.56	2.3
2108.61	2.86	1478.18	2.19
3647.68	2.86	1271.2	2.1
1634.55	2.84	5760.05	2.05
2474.44	2.83	3058.39	1.92
2122.88	2.7	2493.93	1.84
2122.97	2.69	7288.81	1.82
3128.24	2.61	2912.83	1.67
3467.81	2.58	3447.57	1.66
2788.11	2.54	2582.12	1.52
3625.99	2.53	2963.34	1.52
1349.6	2.5	3776.59	1.16
2363.82	2.3
2598.98	2.2
1208.27	2.18
1989.24	2.15
1516.99	2.12
4410.22	1.94
4830.38	1.86
3175.71	1.72
1233.44	1.41

## Sheet: Figure 4b
Figure 4b

## Sheet: Figure 5b
Figure 5b

[truncated: 1 more sheets: Figure 5c]
